# Supplementary material for: Estimating the Impact of Plasma HIV-1 RNA Reductions on Heterosexual HIV-1 Transmission Risk
Source: PLoS One. 2010 Sep 13;5(9):e12598. doi: 10.1371/journal.pone.0012598 (PMC2938354; doi:10.1371/journal.pone.0012598)
Supplement: Table S1 — (0.02 MB XLS) [file pone.0012598.s001.xls]

## Sheet: Sheet1
		Table S1: Impact calculator for estimating HIV-1 transmission risk and infections averted from changes in plasma HIV-1 RNA level
					Plasma HIV-1 RNA level (log10)
			<2	>2 to 3	>3 to 4	>4 to 5	>5 to 6	>6 to 7
		Pecentage of HIV-infected population (%)	0.5	19.5	28.6	35.7	14.9	0.8	100
		Relative transmission risk	0.0375	0.153	0.391	1	2.555	6.527
		Percentage of transmissions (%)	0.0201232	3.20201	12.0016	38.3146	40.8576	5.60402	100
		Enter the HIV- population size ->	100000
		Enter the incidence rate (%/yr) ->	2.27
		Projected annual HIV-1 incidence	2270
		Reduction in plasma HIV-1 RNA (log10 copies/ml)	Infections Averted (#/year)						Total	Percent of projected annual HIV-1 incidence
		0	0	0	0	0	0	0	0	0
		0.43	0	24	90	289	308	42	753	33.2
		0.5	0	27	102	326	347	48	850	37.4
		0.74	0	36	136	435	464	64	1136	50
		1.48	0	55	204	653	696	95	1704	75.1
		Table legend:
		The table uses the log-linear model described in the manuscript to calculate relative transmission risk and percentage of HIV-1 transmissions by plasma HIV-1 RNA level given an input population distribution of plasma HIV-1 RNA (yellow highlighted cells D5 through I5). Using a user-defined population size of HIV-1 uninfected persons (default indicated in cell D9 as 100,000) and an input annual HIV…
